# Supplementary material for: Fentanyl Structure as a Scaffold for Opioid/Non-Opioid Multitarget Analgesics
Source: Int J Mol Sci. 2022 Mar 2;23(5):2766. doi: 10.3390/ijms23052766 (PMC8910985; doi:10.3390/ijms23052766)
Supplement: Supplementary file 1 [file ijms-23-02766-s001.zip]

Archive with 1 entries (1 files):
- ijms-1614480-supplementary.pdf
